# Supplementary material for: Can baseline serum microRNAs predict response to TNF-alpha inhibitors in rheumatoid arthritis?
Source: Arthritis Res Ther. 2016 Aug 24;18(1):189. doi: 10.1186/s13075-016-1085-z (PMC4997731; doi:10.1186/s13075-016-1085-z)
Supplement: Additional file 7: — Cell subsets related to miRNA expression level, as measured by OpenArray or qPCR assay. In this additional analysis, miRNA expression levels are compared with FACS results on PBMC cell subsets. (XLSX 63 kb) [file 13075_2016_1085_MOESM7_ESM.xlsx]

## Sheet: Legend
Cell subsets related to miRNA expression level, as measured by OpenArray or qPCR assay. In 20 random patients, flow cytometry was performed while staining for several surface markers: CD3, CD4, CD8, CD14, CD19, CD45 and CD16+56. Shown are the –ΔΔCrt and –ΔΔCt values of these patients versus the % of the specific cell subset. The correlation was determined using a Spearman r. As a cut-off for a re…
Legend for figures
Primary marker	Second criterium	Cell type
CD3+	CD16 & 56+ neg	T-cells
CD4+	CD19 neg	T-helper cells
CD8+	CD19 neg	Cytotoxic T-cells
CD14+	CD45 pos	Monocytes
CD19+	CD4/CD8 neg	B-cells
CD16+ & 56+	CD3 neg	NK cells
CD16+ & 56+	CD3 pos	NK T-cells

## Sheet: miR-99a
Correlation between miR-99a as measured by OpenArray and % of PBMC subsets											Correlation between miR-99a as measured by Taqman single assay and % of PBMC subsets
									Spearman r	p-val										Spearman r	p-val
									-0.005	0.985										-0.036	0.915
									0.134	0.574										-0.032	0.926
									-0.34	0.142										0.155	0.649
									Spearman r	p-val										Spearman r	p-val
									0.091	0.703										-0.287	0.392
									-0.083	0.703										0.039	0.91
									-0.373	0.105										-0.328	0.325
									0.398	0.082										0.159	0.64
		CD3+ (CD16 & 56+ neg)	CD4+ (CD19 neg)	CD8+ (CD 19 neg)	CD14+ (CD 45+)	CD19+ (CD4 or CD8 neg)	CD16+ & 56+ (CD3 neg)	CD16+ & 56+ (CD3 pos)			FC miR99a Openarray	FC miR99a qPCR assay
ID	Group	T-cells	T-helper cells	Cytotoxic T-cells	Monocytes	B-cells	NK cells	NK T-cells
AN04	ADA Non-resp	60.1	46.7	28.3	21.7	7	16.8	8.4			0.802	0.42
AN10	ADA Non-resp	63.3	49.6	24.2	20.9	10	7	4.2			0.869	0.53
AN11	ADA Non-resp	71.2	53.8	24.9	11.3	14	6.2	4.7			0.837	0.73
AN14	ADA Non-resp	62.3	49.4	25.8	9.6	14	12.1	13.3			1	0.75
AN20	ADA Non-resp	59.1	48	18.5	15.4	9.5	18.1	4.6			0.186	0.47
AR01	ADA Resp	77.18	48.1	39.5	10.5	3.55	4.9	10.8			0.561	0.75
AR02	ADA Resp	70.3	58.5	15	7.5	6.1	8.4	8.5			1.057	0.52
AR05	ADA Resp	58	47.5	31.1	22	11	13.2	9.7			0.992	0.69
AR06	ADA Resp	45.5	39.3	8	19.8	15.3	7.15	8.7			1.388	0.67
AR10	ADA Resp	33.9	40.9	15.9	17.5	6.8	15.9	2			1.192	1.08
AR15	ADA Resp	53.7	34.1	31.9	21.3	14.4	10.4	22.1			1.23	0.61
EN03	ETN Non-resp	76.9	70.1	18.6	13.5	5.4	6.1	9			2.366
EN07	ETN Non-resp	61.1	60.2	24.2	9.3	4.1	16.6	29.1			1.267
EN14	ETN Non-resp	69.8	48.1	30.4	8.8	12	11.2	16			0.726
EN15	ETN Non-resp	72.2	59.8	23.3	10.8	7.6	4	11.3			1.948
EN19	ETN Non-resp	41.7	30.3	17.5	30.9	16.6	8.3	1.2			0.648
ER10	ETN Resp	51.9	15.8	15.9	8.9	7.3	6.4	7			1.103
ER12	ETN Resp	41.3	38.6	16.9	10.8	1.38	18.3	1.1			0.375
ER14	ETN Resp	36.3	46.3	11.8	27.6	8.4	16.4	22.3			1.114
ER16	ETN Resp	48.5	25.8	8.4	38	5.8	6.7	6.9			1.642

## Sheet: miR-143
Correlation between miR-143 as measured by OpenArray and % of PBMC subsets											Correlation between miR-143 as measured by Taqman single assay and % of PBMC subsets
									Spearman r	p-val										Spearman r	p-val
									-0.272	0.246										-0.109	0.75
									-0.121	0.611										-0.027	0.937
									-0.026	0.915										0.218	0.519
									Spearman r	p-val										Spearman r	p-val
									0.425	0.062										0.418	0.201
									0.042	0.86										0.392	0.233
									0.173	0.466										0.445	0.17
									0.203	0.391										0.045	0.894
		CD3+ (CD16 & 56+ neg)	CD4+ (CD19 neg)	CD8+ (CD 19 neg)	CD14+ (CD 45+)	CD19+ (CD4 or CD8 neg)	CD16+ & 56+ (CD3 neg)	CD16+ & 56+ (CD3 pos)			FC miR143 Openarray	FC miR143qPCR assay
ID	Group	T-cells	T-helper cells	Cytotoxic T-cells	Monocytes	B-cells	NK cells	NK T-cells
AN04	ADA Non-resp	60.1	46.7	28.3	21.7	7	16.8	8.4			0.945	0.79
AN10	ADA Non-resp	63.3	49.6	24.2	20.9	10	7	4.2			1.197	0.73
AN11	ADA Non-resp	71.2	53.8	24.9	11.3	14	6.2	4.7			0.606	0.55
AN14	ADA Non-resp	62.3	49.4	25.8	9.6	14	12.1	13.3			1	0.92
AN20	ADA Non-resp	59.1	48	18.5	15.4	9.5	18.1	4.6			0.204	0.6
AR01	ADA Resp	77.18	48.1	39.5	10.5	3.55	4.9	10.8			0.276	0.28
AR02	ADA Resp	70.3	58.5	15	7.5	6.1	8.4	8.5			0.411	0.29
AR05	ADA Resp	58	47.5	31.1	22	11	13.2	9.7			0.86	0.62
AR06	ADA Resp	45.5	39.3	8	19.8	15.3	7.15	8.7			0.475	0.46
AR10	ADA Resp	33.9	40.9	15.9	17.5	6.8	15.9	2			0.427	0.32
AR15	ADA Resp	53.7	34.1	31.9	21.3	14.4	10.4	22.1			0.786	0.57
EN03	ETN Non-resp	76.9	70.1	18.6	13.5	5.4	6.1	9			0.457
EN07	ETN Non-resp	61.1	60.2	24.2	9.3	4.1	16.6	29.1			0.951
EN14	ETN Non-resp	69.8	48.1	30.4	8.8	12	11.2	16			0.327
EN15	ETN Non-resp	72.2	59.8	23.3	10.8	7.6	4	11.3			0.673
EN19	ETN Non-resp	41.7	30.3	17.5	30.9	16.6	8.3	1.2			0.486
ER10	ETN Resp	51.9	15.8	15.9	8.9	7.3	6.4	7			0.634
ER12	ETN Resp	41.3	38.6	16.9	10.8	1.38	18.3	1.1			0.728
ER14	ETN Resp	36.3	46.3	11.8	27.6	8.4	16.4	22.3			1.448
ER16	ETN Resp	48.5	25.8	8.4	38	5.8	6.7	6.9			1.174

## Sheet: miR-23a
Correlation between miR-23a as measured by OpenArray and % of PBMC subsets											Correlation between miR-23a as measured by Taqman single assay and % of PBMC subsets
									Spearman r	p-val										Spearman r	p-val
									-0.244	0.301										-0.667	0.05
									-0.435	0.055										-0.417	0.265
									-0.097	0.684										-0.467	0.205
									Spearman r	p-val										Spearman r	p-val
									0.09	0.707										0.142	0.715
									-0.081	0.734										0.133	0.732
									-0.05	0.835										0.267	0.488
									-0.051	0.83										0.033	0.932
		CD3+ (CD16 & 56+ neg)	CD4+ (CD19 neg)	CD8+ (CD 19 neg)	CD14+ (CD 45+)	CD19+ (CD4 or CD8 neg)	CD16+ & 56+ (CD3 neg)	CD16+ & 56+ (CD3 pos)			FC miR23a Openarray	FC miR23a qPCR assay
ID	Group	T-cells	T-helper cells	Cytotoxic T-cells	Monocytes	B-cells	NK cells	NK T-cells
AN04	ADA Non-resp	60.1	46.7	28.3	21.7	7	16.8	8.4			1.055
AN10	ADA Non-resp	63.3	49.6	24.2	20.9	10	7	4.2			1.03
AN11	ADA Non-resp	71.2	53.8	24.9	11.3	14	6.2	4.7			0.724
AN14	ADA Non-resp	62.3	49.4	25.8	9.6	14	12.1	13.3			1.116
AN20	ADA Non-resp	59.1	48	18.5	15.4	9.5	18.1	4.6			0.363
AR01	ADA Resp	77.18	48.1	39.5	10.5	3.55	4.9	10.8			1.381
AR02	ADA Resp	70.3	58.5	15	7.5	6.1	8.4	8.5			0.78
AR05	ADA Resp	58	47.5	31.1	22	11	13.2	9.7			0.614
AR06	ADA Resp	45.5	39.3	8	19.8	15.3	7.15	8.7			0.732
AR10	ADA Resp	33.9	40.9	15.9	17.5	6.8	15.9	2			0.664
AR15	ADA Resp	53.7	34.1	31.9	21.3	14.4	10.4	22.1			0.796
EN03	ETN Non-resp	76.9	70.1	18.6	13.5	5.4	6.1	9			0.529	0.35
EN07	ETN Non-resp	61.1	60.2	24.2	9.3	4.1	16.6	29.1			0.68	0.58
EN14	ETN Non-resp	69.8	48.1	30.4	8.8	12	11.2	16			0.701	0.22
EN15	ETN Non-resp	72.2	59.8	23.3	10.8	7.6	4	11.3			0.791	0.47
EN19	ETN Non-resp	41.7	30.3	17.5	30.9	16.6	8.3	1.2			1.182	1.29
ER10	ETN Resp	51.9	15.8	15.9	8.9	7.3	6.4	7			1.249	1.57
ER12	ETN Resp	41.3	38.6	16.9	10.8	1.38	18.3	1.1			1.436	0.57
ER14	ETN Resp	36.3	46.3	11.8	27.6	8.4	16.4	22.3			1.789	2.5
ER16	ETN Resp	48.5	25.8	8.4	38	5.8	6.7	6.9			0.839	0.43

## Sheet: miR-197
Correlation between miR-197 as measured by OpenArray and % of PBMC subsets											Correlation between miR-197 as measured by Taqman single assay and % of PBMC subsets
									Spearman r	p-val										Spearman r	p-val
									-0.141	0.552										-0.6	0.088
									-0.191	0.42										-0.333	0.381
									0.215	0.364										-0.383	0.308
									Spearman r	p-val										Spearman r	p-val
									0.063	0.791										0.243	0.529
									-0.092	0.7										0.283	0.46
									0.172	0.468										0.167	0.668
									0.578	0.008										0.083	0.831
		CD3+ (CD16 & 56+ neg)	CD4+ (CD19 neg)	CD8+ (CD 19 neg)	CD14+ (CD 45+)	CD19+ (CD4 or CD8 neg)	CD16+ & 56+ (CD3 neg)	CD16+ & 56+ (CD3 pos)			FC miR197 Openarray	FC miR197 qPCR assay
ID	Group	T-cells	T-helper cells	Cytotoxic T-cells	Monocytes	B-cells	NK cells	NK T-cells
AN04	ADA Non-resp	60.1	46.7	28.3	21.7	7	16.8	8.4			1.296
AN10	ADA Non-resp	63.3	49.6	24.2	20.9	10	7	4.2			0.017
AN11	ADA Non-resp	71.2	53.8	24.9	11.3	14	6.2	4.7			0.758
AN14	ADA Non-resp	62.3	49.4	25.8	9.6	14	12.1	13.3			1.432
AN20	ADA Non-resp	59.1	48	18.5	15.4	9.5	18.1	4.6			0.26
AR01	ADA Resp	77.18	48.1	39.5	10.5	3.55	4.9	10.8			1.132
AR02	ADA Resp	70.3	58.5	15	7.5	6.1	8.4	8.5			0.843
AR05	ADA Resp	58	47.5	31.1	22	11	13.2	9.7			1.142
AR06	ADA Resp	45.5	39.3	8	19.8	15.3	7.15	8.7			0.76
AR10	ADA Resp	33.9	40.9	15.9	17.5	6.8	15.9	2			0.731
AR15	ADA Resp	53.7	34.1	31.9	21.3	14.4	10.4	22.1			1.809
EN03	ETN Non-resp	76.9	70.1	18.6	13.5	5.4	6.1	9			0.76	0.44
EN07	ETN Non-resp	61.1	60.2	24.2	9.3	4.1	16.6	29.1			1.225	0.6
EN14	ETN Non-resp	69.8	48.1	30.4	8.8	12	11.2	16			0.449	0.25
EN15	ETN Non-resp	72.2	59.8	23.3	10.8	7.6	4	11.3			0.997	0.57
EN19	ETN Non-resp	41.7	30.3	17.5	30.9	16.6	8.3	1.2			0.831	1.91
ER10	ETN Resp	51.9	15.8	15.9	8.9	7.3	6.4	7			1.158	1.41
ER12	ETN Resp	41.3	38.6	16.9	10.8	1.38	18.3	1.1			0.994	0.47
ER14	ETN Resp	36.3	46.3	11.8	27.6	8.4	16.4	22.3			1.804	3.21
ER16	ETN Resp	48.5	25.8	8.4	38	5.8	6.7	6.9			0.844	0.45
